# Supplementary material for: Catabolic Ornithine Carbamoyltransferase Activity Facilitates Growth of Staphylococcus aureus in Defined Medium Lacking Glucose and Arginine
Source: mBio. 2022 Apr 27;13(3):e00395-22. doi: 10.1128/mbio.00395-22 (PMC9239276; doi:10.1128/mbio.00395-22)
Supplement: TABLE S3 [file mbio.00395-22-s0010.xlsx]

## Sheet: Sheet1
Table S3: SNPs identified in S. aureus clinical isolates able to grow in CDM-R
ST 5
Isolate	Position	Change	Amino acid change	Gene
Isolate 5	1853443	A-T	Serine->Threonine	ccpA
	1853445	A-T
	1853504	T-G	Glutamate->Alanine	ccpA
	1853457	T-C	Threonine->Alanine	ccpA
	2783101..2783102	CA-TG		arc regulatory region
	2783112	A-T		arc regulatory region
	2783578	C-G	Isoleucine->Methionone	argR
	2783466..2783467	TT-GC	Serine->Alanine	argR
Isolate 8	2783101	C-T		arc regulatory region
	2783119	A-G		arc regulatory region
Isolate 12	1853504	T-G	Glutamate->Alanine	ccpA
	2783101	C-T		arc regulatory region
	2783111	C-T		arc regulatory region
	2783332	T-A	Aspartic acid->Glutamic acid	argR
	2783466..2783467	TT-GC	Serine->Alanine	argR
	2783510	G-A	Arginine ->Lysine	argR
	2783300	A-G	Lysine->Arginine	argR
Isolate 13*
Isolate 14	2783101	CA-TG		arc regulatory region
	1605636	A-G	Valine->Isoleucine	proC
Isolate 15*
Isolate 16*
ST 8
Isolate 21	1605636	A-G	Valine->Isoleucine	proC
Isolate 21	2783101..2783102	CA-TG		arc regulatory region
Isolate 25	2783101..2783102	CA-TG		arc regulatory region
	1605636	A-G	Valine->Isoleucine	proC
Isolate 26	1853504	T-G	Glutamate->Alanine	ccpA
	2783112	A-T		arc regulatory region
	2783101..2783102	CA-TG		arc regulatory region
Isolate 31	2783101..2783102	CA-TG		arc regulatory region
	1605636	A-G	Valine->Isoleucine	proC
Isolate 33	1853790	G-A	Serine->Proline	ccpA
	2783112	A-T		arc regulatory region
	2783101..2783102	CA-TG		arc regulatory region
Isolate 34*
Isolate 35*
Isolate 36	2783101..2783102	CA-TG		arc regulatory region
	1605636	A-G	Valine->Isoleucine	proC
Isolate 42	2783101	C-T		arc regulatory region
	1605636	A-G	Valine->Isoleucine	proC
Isolate 50	2783101..2783102	CA-TG		arc regulatory region
	2783112	A-T		arc regulatory region
	1853443	A-T	Serine->Threonine	ccpA
	1853445	A-T
	1853457	T-C	Threonine->Alanine	ccpA
	1853504	T-G	Glutamate->Alanine	ccpA
	2783578	C-G	Isoleucine->Methionone	argR
	2783466..2783467	TT-GC	Serine->Alanine	argR
Isolate 56*
ST NEW
	1853583	C-T	Glutamate-Lysine	ccpA
Isolate 4	1853504	T-G	Glutamate->Alanine	ccpA
	1853388..1853389	AA-GG	Leucine->Proline	ccpA
	2783101	C-T		arc regulatory region
	2783111	C-T		arc regulatory region
	2783332	T-A	Aspartic acid->Glutamic acid	argR
	2783466..2783467	TT-GC	Serine->Alanine	argR
	2783510	G-A	Arginine ->Lysine	argR
	2783300	A-G	Lysine->Arginine	argR
ST 398
Isolate 62*
Isolate 60	2783101	C-T		arc regulatory region
	1604879^1604880	insertion -T	Threonine-> Serine	proC
Isolate 61	1853504	T-G	Glutamate->Alanine	ccpA
	2783101	C-T		arc regulatory region
	2783111	C-T		arc regulatory region
	2783332	T-A	Aspartic acid->Glutamic acid	argR
	2783466..2783467	TT-GC	Serine->Alanine	argR
	2783510	G-A	Arginine ->Lysine	argR
	2783300	A-G	Lysine->Arginine	argR
ST 45
Isolate 63	2783101..2783102	CA-TG		arc regulatory region
	1605636	A-G	Valine->Isoleucine	proC
Isolate 64*
ST 15
Isolate 65*
Isolate 66*
ST 59
Isolate 67	2783101..2783102	CA-TG		arc regulatory region
	1605636	A-G	Valine->Isoleucine	proC
Isolate 68	2783101..2783102	CA-TG		arc regulatory region
	1605636	A-G	Valine->Isoleucine	proC
ST 1866
Isolate 69	2783101..2783102	CA-TG		arc regulatory region
	1605636	A-G	Valine->Isoleucine	proC
ST NON CONCLUSIVE
Isolate 70*
Isolate 71	2783101	C-T		arc regulatory region
	2783111	C-T		arc regulatory region
	1853388..1853389	AA-GG	Leucine->Proline	ccpA
	1853504	T-G	Glutamate->Alanine	ccpA
	1853583	C-T	Glutamate-Lysine	ccpA
	2783332	T-A	Aspartic acid->Glutamic acid	argR
	2783466..2783467	TT-GC	Serine->Alanine	argR
	2783510	G-A	Arginine ->Lysine	argR
	2783300	A-G	Lysine->Arginine	argR
Isolate 72	2783101..2783102	CA-TG		arc regulatory region
	1605636	A-G	Valine->Isoleucine	proC
ST 12
Isolate 59*
ST 105
Isolate 73	1853504	T-G	Glutamate->Alanine	ccpA
	2783101	C-T		arc regulatory region
	2783119	A-G		arc regulatory region
	1605614	C-A	Aspartic acid->Glutamic acid	proC
	1605644..1605645	CC-TT	Glutamine->tyrosine	proC
	1605646^1605647	> AT
ST 840
Isolate 74*
Isolate 75	2783101..2783102	CA-TG		arc regulatory region
	1605636	A-G	Valine->Isoleucine	proC
	2783499	G-A	Glutamic acid->Lysine	argR
ST 30
Isolate 76	2783101..2783102	CA-TG		arc regulatory region
	1605636	A-G	Valine->Isoleucine	proC
ST 72
Isolate 77*
Isolate 78	1624722	T-G	Glutamic acid->Alanine	ahrC
	1605636	A-G	Valine->Isoleucine	proC
ST unknown
Isolate 79	1625071	G-T	Proline->Threonine	ahrC
	1853504	T-G	Glutamate->Alanine	ccpA
Isolate 80	2783102	C-T		arc regulatory region
Isolate 81*
Isolate 82*
* No mutations within the loci of interest were identified.
